# Supplementary material for: Delayed reinforcement of costimulation improves the efficacy of mRNA vaccines in mice
Source: J Clin Invest. 2024 Oct 21;134(24):e183973. doi: 10.1172/JCI183973 (PMC11645141; doi:10.1172/JCI183973)
Supplement: Supporting data values [file jci-134-183973-s008.xlsx]

## Sheet: Fig 1-B
Days post-prime	control					α4-1BB d4
7	4771.6	7207.8	8954.8	3763.2		25961.5	23135.2	29906.4	12408	28888
14	1212.33	1163.12	2305.57	1805.76		16048	17980	13880.4	6323.2	12637.4
28	511.21	460.04	996.77	766.41		8000.4	6955.2	3692.8	3873.6	7446
70	103.2	147.6	215.38	378.4		2356.48	3016	821.79	860.16	5095.8

## Sheet: Fig 2-H
%Tcm
control	a4-1BB d4
65.4	31.1
59.3	28.4
46.9	31.8
77.1	18.4
%Tem
control	a4-1BB d4
19.8	32.4
30.1	45.5
29.2	37.4
17.5	56.3
%Teff
control	a4-1BB d4
12.3	35.1
10.6	25.8
23.4	30.2
5.48	24.4

## Sheet: Fig 2-I
control	a4-1BB d4
5183.95	74272.9
23948.1	66101.5
16348.8	51473.3
22859.8	24084.2
49131.5	19657.1
21656.1	21875.3
4074.26	16703.4
5160.77	7236.7
4128.13	12476

## Sheet: Fig 2-J
control	a4-1BB d4
51839.5	182887
46257.2	202711
103495	193836
79018.2	183859
109568	63507.7
43312.2	92226.3
77893.9	167034
35437.3	59068.8
59934.3	152791

## Sheet: Fig 2-K
control	a4-1BB d4
14230.5	125385
16208.2	249533
49116.5	188272
23916.9	218583
49131.5	59122.6
10063.2	48475.7
36036.8	118591
7421.67	30719.9
35165.5	53993.8

## Sheet: Fig 3-A
control	a4-1BB d4
379.76	1162.5
334.4	910.2
79.92	1668.6
419.64	1352.9
254.88	986.7
517.5	2528.4
326.19	3051
524.28	1658.8
496.64	1848
823.6	5469.6

## Sheet: Fig 3-C
%Tcm
control	a4-1BB d4
57.6	28.8
68.8	22.8
39.7	27.4
60.3	26.8
39	23.8
%Tem
control	a4-1BB d4
20.3	29.9
11.7	37.4
17.2	19.9
7.94	26
30.2	34
%Teff
control	a4-1BB d4
22	39.3
19.5	38
39.7	50.2
30.2	45.1
30.2	40.7

## Sheet: Fig 3-D
control	a4-1BB d4
248.25	863.1
260.96	754.8
713.52	1498.5
659.2	914.19
651	2833.6
829.08	2165.8
6518.16	7344
	15471

## Sheet: Fig 3-E
control	a4-1BB d4
0	97.92
11.47	92.07
30.38	144.76
26.55	108
29.64	0
217.56	608.4
36.408	512
	635.8

## Sheet: Fig 3-F
control	a4-1BB d4
26599.4	120450
26622	104020
26932.8	125918
25874.1	99298
26371.2	173010
17277.4	19104.8
15504	23073.6
6784.1	27352.8
5491.2	53582.4
	30768.4

[truncated: 45 more sheets: Fig 4-B, Fig 4-D, Fig 5-B, Fig 5-C, Fig 5-E, Fig 5-F, Fig 5-G, Fig 5-H, Fig 6-D, Fig 6-E, Fig S1-B, Fig S1-C, Fig S2-A, Fig S2-B, Fig S2-C, Fig S2-D, Fig S2-E, Fig S2-F, Fig S2-G, Fig S2-H …]
